# Supplementary material for: Cryoablation in Early-Stage Breast Cancer: A Systematic Review of Efficacy, Safety and Oncologic Outcomes
Source: Cancers (Basel). 2026 Jun 4;18(11):1842. doi: 10.3390/cancers18111842 (PMC13256768; doi:10.3390/cancers18111842)
Supplement: Supplementary file 1 [file cancers-18-01842-s001.zip]

Archive with 1 entries (1 files):
- cancers-4275229-supplementary.pdf
